# Supplementary material for: The auxin-inducible degron 2 technology provides sharp degradation control in yeast, mammalian cells, and mice
Source: Nat Commun. 2020 Nov 11;11:5701. doi: 10.1038/s41467-020-19532-z (PMC7659001; doi:10.1038/s41467-020-19532-z)
Supplement: Supplementary file 4 — Source Data [file 41467_2020_19532_MOESM4_ESM.xlsx]

## Sheet: Figure 1
Figure 1B
	Reporter only			OsTIR1(WT)			OsTIR1(F74G)			OsTIR1(F74A)
w/o ligand				0.58	0.75	0.74	1.07	1.04	1.04	1.01	1.16	1.15
with ligand	1	1	1	0.17	0.19	0.19	0.11	0.11	0.11	0.13	0.13	0.13
Figure 1C
Concentration (uM)	OsTIR1(WT)		OsTIR1(F74G)
	Mean	SD	Mean	SD
100000	54241.7	180.652
10000	58865.8	454.314
1000	69638.4	1651.55	35849.7	169.844
100	108215	2599.7	41256.8	493.694
10	120818	3619.8	59250.4	1006.07
1	120894	4301.91	130210	2894.69
0.1			255377	3382.12
0.01			311192	6325.25
0.001			317983	2864.32
0	127650	3161.61	309569	3215.1
Figure 1D
Time (min)	WT OsTIR1 + IAA (1)		WT OsTIR1 + IAA (2)		WT OsTIR1 + IAA (3)		OsTIR1(F74G) + 5-Ph-IAA (1)		OsTIR1(F74G) + 5-Ph-IAA (2)		OsTIR1(F74G) + 5-Ph-IAA (3)
	Mean	SD	Mean	SD	Mean	SD	Mean	SD	Mean	SD	Mean	SD
0	110608	50436	109012	49608.7	111649	50558.3	214885	68890.4	216684	69062.6	220183	71137.7
15	112467	54999.3	113453	54995.1	115516	55907.6	208827	73143	209533	75129.3	209338	73256.7
30	105394	61655.6	106742	61060	106486	61081.4	170307	75229.5	172867	72164.2	171059	78157.8
60	98234.3	60164.2	100793	60418.4	99013.5	59741.2	140940	70934.8	139352	72526.7	137523	73911.1
120	67141	59318.7	69188	60615.2	71168.7	60924.9	43853.8	38689	45436.1	39967.2	44270	39131.1
180	56470	55063.2	57240.8	55303.5	57809.4	56616.4	34645.4	30603.7	34335	29110.5	34228.9	27450.4
240	47127	49778.2	46357.8	47864.2	48808	52139.6	30069.1	20376.4	30398.1	24905	30738.4	24525.1
Figure 1E
Untreated			+ 1 uM 5-Ph-IAA (4h)			Recovery 1 h			Recovery 2 h			Recovery 3 h			Recovery 4 h			Recovery 5 h
145243	218889	218859	14241.5	19999	20262.5	46911.5	70055	67688	90227	102264	96636	111799	137374	138103	131782	153709	152057	142390	180580	179890

## Sheet: Figure 2
Figure 2B
F74G IAA		mean	1	2	3	4	5	6	7	8	9	10	11	12	13	14	15	16	17	18	19	20	21	22	23	24	25	26	27	28	29	30
	0min	29.173	42.8914	39.7254	54.0034	18.3894	26.2164	17.5734	19.8464	23.3584	31.0704	33.9684	23.5144	18.6664	25.8134	35.0034	19.4414	32.6294	30.3204	44.4584	12.3124	21.7124	38.5234	32.3604	28.4014	20.9644	38.6344	20.0164	25.7064	24.5394	32.5064	42.6214
	10min	23.4887	36.2706	30.3906	45.0686	13.3486	21.6306	15.2396	16.1356	20.2106	28.1446	28.1316	17.7626	15.9296	20.5506	31.5586	14.1476	24.8446	22.4476	36.5546	9.1456	15.3746	31.2686	23.7996	22.3406	18.4516	29.9516	15.3726	19.2576	19.6816	27.7546	33.8946
	20min	13.8439	23.8712	15.4892	29.9952	6.7972	12.8012	10.5872	9.8802	11.2862	21.1422	17.2102	8.6112	9.6042	9.0832	24.5182	6.8682	12.1182	10.4142	21.4382	5.0262	8.5532	17.1972	10.7522	12.3842	13.4282	16.2512	8.4182	9.0482	9.9492	19.5402	23.0532
	30min	10.5217	18.2062	10.5042	23.8682	4.7772	10.1642	8.5292	7.3862	8.1822	18.1022	13.1812	6.1162	7.5002	6.4932	21.5632	4.7142	8.2712	7.2522	15.7112	3.4742	6.1102	12.4642	7.4842	9.4742	11.6922	11.9722	6.3892	6.3572	6.8132	15.6152	17.2822
	40min	8.2373	13.8038	7.2188	19.0848	3.7868	8.2788	7.0788	5.9438	6.0588	15.3968	11.1118	4.7198	5.9028	4.7218	18.4958	3.5458	5.7108	5.2958	11.6628	2.7858	4.6998	9.2598	6.0968	6.9438	10.0548	8.8628	4.9458	5.0258	5.1648	12.1878	13.2728
	50min	6.38217	10.2392	4.9382	14.4302	3.1562	6.9252	5.6262	4.9092	4.2092	12.9462	8.4102	3.4992	4.6492	3.3512	15.7102	3.0172	4.0832	4.3502	8.2822	2.3132	3.5422	6.9422	4.9092	5.0732	8.9812	6.4312	3.9422	3.9552	3.8752	9.4672	9.3002
	60min	5.38697	7.7634	3.9824	11.4374	2.7564	6.1104	4.5084	4.1994	3.4244	11.8044	7.1504	3.1574	3.9384	3.0564	14.3494	2.5024	3.3164	3.7964	6.8004	2.0374	2.9584	5.4414	4.0174	4.3744	8.1594	5.1784	3.1774	3.2604	3.3054	7.8294	7.8154
	70min	4.67273	6.2874	3.3074	9.9384	2.5094	5.8284	3.7414	3.5614	3.1864	10.8644	6.7714	2.7414	3.5454	2.4424	12.2884	2.1954	2.9764	3.4684	5.3634	1.7534	2.8534	4.9744	3.5454	3.6884	7.2824	4.2434	3.1704	2.7324	3.0214	6.3094	5.5904
	80min	3.9789	4.9112	3.0632	7.5742	2.1742	5.2252	3.1592	3.0142	2.5052	8.6512	6.0042	2.4122	2.9472	2.3142	10.8562	1.9832	2.6812	3.2042	4.4652	1.6812	2.3932	4.4082	2.8732	3.3532	6.6432	3.6712	2.6082	2.7282	2.5292	4.9662	4.3662
	90min	3.6058	4.4742	2.7032	6.6432	2.1542	4.8312	2.7422	2.7282	2.3852	7.6072	5.5072	2.3682	2.5462	2.1232	9.8912	1.8392	2.3252	3.1792	3.9412	1.4912	1.9952	4.0782	2.8702	2.9112	6.1432	3.3582	2.4642	2.3112	2.4212	4.2432	3.8972
F74G ctrl		mean	1	2	3	4	5	6	7	8	9	10	11	12	13	14	15	16	17	18	19	20	21	22	23	24	25	26	27	28	29	30
	0min	29.7839	26.8942	62.1262	20.8672	21.7892	20.0192	26.5132	29.0412	24.5732	21.6102	24.2032	12.0242	45.5692	36.0262	22.1822	42.9892	29.2552	28.3972	30.1182	29.8972	21.1252	22.9852	26.8722	40.4352	56.6372	37.5712	31.7672	36.0502	25.8972	24.1942	15.8852
	10min	28.4721	24.5414	60.5974	18.5134	21.3454	19.5524	25.2294	27.4754	22.5724	21.1724	23.8794	11.7234	44.5984	34.1934	21.7094	39.2994	28.6784	27.4084	28.6704	27.7164	19.3494	21.6844	25.0754	39.8534	54.4934	34.5264	30.3314	35.0024	24.9044	24.3674	15.6974
	20min	28.1687	23.5302	60.2712	18.9052	21.0532	19.8462	24.7272	27.3422	22.3442	21.0842	23.2362	11.3822	43.9162	34.1672	21.4022	39.0982	29.3032	26.9682	28.6442	28.0182	19.6122	21.6182	25.1072	38.2632	53.8152	33.9712	30.9162	33.0522	24.2052	23.7572	15.5032
	30min	27.9011	22.841	59.308	18.883	20.771	18.157	25.148	26.521	22.422	21.143	22.9	10.922	42.414	33.242	20.939	38.335	28.485	26.429	27.92	26.104	19.702	21.858	25.179	39.062	56.03	34.811	29.028	34.758	24.479	23.588	15.655
	40min	27.3892	22.9506	58.0116	19.0086	19.7336	18.2436	25.0156	25.8846	21.7136	21.1716	22.9216	10.9806	40.9216	32.7946	20.1496	37.6896	28.1246	25.7736	27.4846	25.7566	19.3306	21.5136	25.1676	37.7676	54.8496	33.5686	28.3236	33.8676	24.3066	23.3236	15.3276
	50min	27.9011	22.841	59.308	18.883	20.771	18.157	25.148	26.521	22.422	21.143	22.9	10.922	42.414	33.242	20.939	38.335	28.485	26.429	27.92	26.104	19.702	21.858	25.179	39.062	56.03	34.811	29.028	34.758	24.479	23.588	15.655
	60min	27.0878	21.9096	57.4126	18.7326	19.2576	18.0326	23.8966	26.3456	21.6566	20.7206	22.4836	10.4486	40.5496	31.8056	19.9696	36.4466	26.9936	25.2306	27.8116	26.3056	18.3806	22.3206	24.4256	38.0476	54.4336	34.2186	28.2856	34.8806	23.9426	22.7546	14.9336
	70min	27.7698	22.7766	56.9106	19.1906	20.2716	18.0906	24.7066	26.8856	22.5656	21.3636	23.0566	10.5706	42.2136	33.1186	20.9426	37.5426	28.2976	26.3446	27.9636	27.6196	18.5346	22.6806	25.2246	39.1476	55.6926	34.0416	28.9186	35.0526	24.3326	23.6066	15.4296
	80min	27.339	22.6666	57.7176	18.7646	19.6406	18.2856	24.0666	26.0086	22.5276	21.1576	22.8506	10.6106	41.1176	33.1186	20.3396	36.3126	27.9106	25.4946	26.9636	25.9696	18.5806	21.9066	24.9746	38.1726	54.7276	34.8656	28.5376	34.1056	24.2196	23.2426	15.3126
	90min	27.3506	22.6782	57.7292	18.7762	19.6522	18.2972	24.0782	26.0202	22.5392	21.1692	22.8622	10.6222	41.1292	33.1302	20.3512	36.3242	27.9222	25.5062	26.9752	25.9812	18.5922	21.9182	24.9862	38.1842	54.7392	34.8772	28.5492	34.1172	24.2312	23.2542	15.3242
F74A IAA		mean	1	2	3	4	5	6	7	8	9	10	11	12	13	14	15	16	17	18	19	20	21	22	23	24	25	26	27	28	29	30
	0min	30.4124	31.444	21.876	43.591	24.541	24.859	23.125	32.472	16.82	15.93	43.03	24.282	46.077	16.818	48.487	25.543	30.305	30.305	69.027	48.241	45.972	18.443	30.289	25.165	21.638	22.344	45.603	27.995	21.999	19.695	16.456
	10min	24.3596	25.2136	16.8556	33.9956	17.5726	21.1386	17.0006	25.0706	12.1316	11.2996	35.6916	17.0916	38.3266	12.5886	37.4246	22.7076	20.9996	20.9996	60.2996	42.5566	38.7256	14.4246	24.3866	20.5566	18.1466	17.7346	38.8866	21.6276	20.4446	13.7036	13.1876
	20min	19.2962	20.9208	12.6128	28.6558	12.3078	16.9778	11.9738	17.3998	8.7618	7.6608	26.7168	13.5668	30.6848	9.5518	28.5808	20.8878	16.4418	16.4418	50.6918	36.3588	32.3858	11.1108	18.5668	16.9048	14.3028	13.5498	32.2398	15.5668	18.1158	8.9488	10.0008
	30min	15.3785	17.2084	9.3004	21.9094	8.2714	14.2484	8.4544	12.7064	6.1604	5.4354	20.1564	10.1424	25.7214	7.1604	21.6524	18.6044	12.9234	12.9234	43.2204	31.7364	27.5034	8.1554	13.6494	13.4914	11.0674	10.8304	26.7384	11.7394	16.6824	5.7554	7.8074
	40min	12.3353	14.0254	6.9204	17.9744	5.6224	11.6534	6.0674	9.4324	4.3034	3.3804	14.3914	7.3264	20.8274	5.1014	16.2604	16.8894	10.5244	10.5244	36.4054	28.6634	22.8474	6.0314	10.4104	11.2244	8.6824	8.3714	22.5514	8.6484	15.2984	3.8424	5.8564
	50min	9.54397	10.7294	5.3414	12.6784	4.1684	9.1604	4.3284	7.1524	3.1714	2.8394	9.6144	5.1684	15.9154	3.4494	12.4784	14.3134	8.1394	8.1394	30.4364	23.4264	17.7054	4.2494	7.3364	8.6114	6.7834	6.1364	18.3294	6.1164	13.3864	2.7734	4.2404
	60min	8.4308	8.92	4.584	11.484	3.708	7.751	3.379	6.451	2.698	2.211	7.73	4.726	13.999	2.923	11.259	13.09	8.055	8.055	26.458	21.468	16.057	3.417	5.981	7.651	5.819	5.447	15.661	5.43	12.41	2.606	3.496
	70min	7.40557	7.296	4.156	9.327	3.485	7.22	3.083	6.041	2.687	1.697	6.408	4.06	12.423	2.631	10.341	12.032	7.366	7.366	22.708	18.466	13.421	2.908	4.759	6.747	5.18	4.834	13.56	4.686	11.639	2.467	3.173
	80min	6.593	6.1178	3.6738	7.7898	3.2118	6.3258	2.7188	5.5428	1.9338	1.5528	5.3298	3.4708	11.1808	2.1878	9.7828	10.7928	7.0468	7.0468	19.8138	16.7368	11.9028	2.3718	4.0888	5.7498	4.4658	4.2588	12.8388	4.2808	10.5728	2.2648	2.7388
	90min	5.91373	4.8876	3.5576	6.8846	3.0916	5.4916	2.3296	4.9416	1.7586	1.5456	4.4126	3.0366	10.0996	1.7736	9.5386	9.7866	7.0206	7.0206	17.0876	15.3526	9.7656	1.9416	3.3596	5.3396	4.3516	3.7956	11.6606	4.0056	9.2756	2.0166	2.2826
F74A ctrl		mean	1	2	3	4	5	6	7	8	9	10	11	12	13	14	15	16	17	18	19	20	21	22	23	24	25	26	27	28	29	30
	0min	28.8246	42.543	39.377	53.655	18.041	25.868	17.225	19.498	23.01	30.722	33.62	23.166	18.318	25.465	34.655	19.093	32.281	29.972	44.11	11.964	21.364	38.175	32.012	28.053	20.616	38.286	19.668	25.358	24.191	32.158	42.273
	10min	28.9991	30.903	25.793	16.12	36.114	29.524	33.107	18.689	22.857	23.973	41.066	22.628	21.694	50.001	21.288	40.734	33.087	29.095	17.258	13.066	21.005	16.939	28.537	18.214	54.597	55.643	12.921	31.11	36.517	19.564	47.928
	20min	28.949	31.0954	25.4514	16.2974	38.7564	27.8354	33.2914	19.1064	22.6664	23.9644	39.8534	22.8174	22.0144	49.0304	20.5234	41.2254	32.3794	29.2074	17.3954	13.1084	21.2394	17.2574	27.6004	19.0954	53.5694	56.1694	12.4854	30.6064	36.6844	19.0914	48.6504
	30min	29.5478	31.2322	25.8032	16.5152	36.7782	29.2652	34.4252	19.0592	23.2252	23.8822	39.6112	21.9402	22.1182	49.8202	21.2772	42.4112	34.2522	30.0252	17.3962	13.1222	22.3802	18.2502	28.6642	19.6532	55.3902	58.6372	12.2522	31.6462	38.2782	19.6162	49.5072
	40min	28.8293	30.126	25.013	15.282	36.072	27.301	33.634	19.324	22.372	24.08	38.195	21.008	21.706	48.381	21.336	41.505	33.699	29.574	16.773	13.003	21.705	18.131	27.018	19.587	53.808	57.193	12.122	31.422	36.73	19.377	49.401
	50min	29.9815	32.7944	27.1214	18.1404	37.6944	31.3904	35.1664	19.5894	21.5084	24.8394	41.2514	24.5744	22.5474	50.3344	22.9084	42.4164	36.4994	30.9404	18.0684	14.0814	20.7944	16.9754	29.5554	19.5084	54.2244	57.6384	15.4584	28.8554	36.1694	21.7034	46.6944
	60min	30.3716	32.869	26.969	18.142	38.505	31.046	35.142	19.617	22.63	25.193	42.432	24.699	22.865	51.246	22.815	42.729	36.31	31.401	18.181	14.028	20.661	17.623	30.654	19.844	54.501	58.606	15.637	30.28	36.862	21.901	47.759
	70min	31.3308	33.6478	28.9208	18.7478	40.1908	31.4598	36.2218	19.8618	23.7298	25.6768	43.8008	25.3548	22.7918	54.7008	23.3178	44.0848	36.8498	31.4598	19.1158	14.3538	20.9978	17.8008	29.0738	20.3728	56.8538	60.1828	15.7548	31.4298	40.1048	22.2178	50.8478
	80min	31.4479	33.0884	27.8324	18.6214	40.5134	31.8324	36.1984	20.7454	24.1174	25.2874	44.8454	25.3004	23.4024	55.0064	23.0854	43.9464	35.6654	31.3534	18.2944	14.5044	21.6984	18.6534	28.5094	20.0274	56.4684	60.0334	15.8804	32.4494	42.5094	21.6924	51.8734
	90min	31.0305	33.307	26.694	17.559	39.918	30.155	35.424	20.152	23.893	24.985	46.253	25.232	23.485	55.339	22.934	45.62	36.334	31.252	17.874	14.104	22.04	18.913	21.841	19.75	61.26	56.92	15.038	32.277	43.678	16.232	52.452
WT IAA		mean	1	2	3	4	5	6	7	8	9	10	11	12	13	14	15	16	17	18	19	20	21	22	23	24	25	26	27	28	29	30
	0min	15.0229	17.595	5.805	3.701	5.982	12.258	9.998	8.58	8.065	32.386	12.951	27.969	12.203	15.216	12.311	17.126	8.197	18.738	23.326	45.628	24.639	13.386	7.165	15.109	9.386	17.859	11.915	21.979	10.719	11.647	8.849
	10min	14.727	17.7812	5.6262	3.8352	6.0312	12.4152	9.8522	8.5292	7.3382	31.3182	12.8392	26.6502	12.2022	15.3032	12.5732	17.3262	8.0472	18.3712	23.2672	43.2392	24.2062	13.1542	6.9092	14.7472	9.1352	17.5592	12.0522	22.0022	10.0262	11.1002	8.3712
	20min	14.5795	18.2528	5.2348	3.9458	6.1458	12.8258	9.8468	8.0638	6.2768	31.6238	12.4668	26.5078	12.1518	14.8228	12.0998	17.1698	7.7998	18.3928	23.0208	44.0968	24.4438	13.2308	6.3228	14.3178	8.8438	17.3088	12.0568	22.0328	9.3298	10.7128	8.0408
	30min	14.795	19.2884	5.4434	3.9704	6.2404	13.2224	9.5874	8.5684	5.5164	32.4274	12.3394	26.9614	12.1704	14.5964	11.5464	17.3944	7.7924	19.1424	23.3564	46.5604	24.6394	13.0364	5.8694	14.4124	9.5224	17.9014	11.9754	22.8114	9.1194	10.3684	8.0684
	40min	14.5824	19.7798	5.3268	3.9278	6.0388	13.3738	9.3678	8.4798	4.6618	31.7188	11.7398	26.4728	12.2778	14.4178	11.4268	17.2108	7.4888	18.9198	23.2568	46.6178	24.8728	13.1548	5.3738	13.8988	9.5028	16.8448	12.0978	22.7338	9.0238	9.5808	7.8828
	50min	14.312	20.1032	5.0302	3.8582	5.8462	13.4602	9.1072	8.6002	4.0382	31.3362	11.6912	25.7322	11.9492	13.5182	10.5112	17.2612	7.2822	18.4472	22.7292	47.3412	24.3762	12.9912	4.7782	13.4142	9.6452	16.7452	11.4502	22.9412	8.7452	9.0392	7.3922
	60min	13.9128	20.1546	4.6996	3.8846	5.9916	13.4526	8.8876	8.4536	3.5996	26.9236	10.9006	25.4636	11.8986	13.1126	10.2536	16.9796	6.9236	18.0696	22.5606	46.8836	23.6566	12.7946	4.4096	12.9126	9.8436	16.5196	11.1576	23.0616	8.4196	8.5386	6.9766
	70min	13.537	20.1126	4.6076	3.7326	5.6606	13.1326	8.6456	8.3616	3.1726	24.4416	10.7176	25.0936	11.1436	12.4816	9.8086	16.6696	6.8476	17.7406	22.0216	46.9216	23.4886	12.5926	4.0776	12.3516	9.8626	15.9426	11.0336	23.0316	7.9856	7.8196	6.6116
	80min	13.3325	20.1298	4.3508	3.7608	5.7158	13.2698	8.4038	8.2948	2.9338	25.7558	10.3578	24.4758	10.6958	11.6348	9.6008	16.5498	6.8238	17.2028	21.4548	45.9498	23.3218	12.1788	3.9438	11.7428	9.5418	15.9778	10.8368	23.1878	7.9268	7.7348	6.2208
	90min	13.1364	19.8254	4.1384	3.6914	5.6274	12.8224	8.1304	8.3624	2.9034	26.7134	9.8914	24.0674	10.6934	10.9844	9.5484	16.8344	6.6324	16.7744	20.4454	44.9914	23.6414	11.9004	3.8014	11.2824	9.5244	15.5214	10.7914	22.7554	7.8634	7.8054	6.1264
WT ctrl		mean	1	2	3	4	5	6	7	8	9	10	11	12	13	14	15	16	17	18	19	20	21	22	23	24	25	26	27	28	29	30
	0min	16.4746	15.1328	14.2528	17.0648	10.2938	29.2738	19.4658	17.8158	16.8968	11.3208	12.0288	24.7928	16.3148	13.1528	17.6398	12.5558	9.3548	15.8718	8.9738	39.7138	14.8908	21.4128	14.9898	25.2148	30.3138	16.7418	12.2958	11.4078	6.1178	11.9758	6.9598
	10min	15.9049	14.9066	13.9556	16.2676	9.1296	27.6416	19.6056	16.2796	16.9706	10.5156	11.6336	23.9806	14.4196	13.5956	17.5076	11.8746	8.7966	14.9896	7.6816	39.2746	13.8036	21.0756	15.4146	25.3346	30.4296	16.6386	11.5676	10.9706	5.5626	11.1316	6.1916
	20min	15.7653	15.1114	13.0894	16.3414	8.6894	27.5604	18.4874	15.7514	16.3014	10.5154	11.9194	24.1684	14.9674	13.5704	18.1944	11.6754	8.9094	14.8264	7.3674	40.1854	13.8154	21.0604	15.2414	24.1514	29.2744	16.7564	11.5044	11.0904	5.6374	10.9334	5.8624
	30min	15.092	14.643	11.832	15.464	8.111	25.976	17.339	15.996	15.619	10.252	11.475	23.739	14.176	13.026	17.488	11.291	8.208	13.692	6.903	39.964	13.817	19.648	14.103	22.403	29.444	15.838	10.658	10.494	5.064	10.447	5.65
	40min	15.0328	14.5716	12.2756	15.2156	7.9286	26.4326	17.3776	14.7586	15.3786	10.4966	11.3516	24.1286	15.0406	12.7526	17.2616	11.2506	8.8766	13.6586	7.2706	36.4996	13.4036	20.1656	14.4816	21.9056	29.8086	16.1546	10.5506	10.3216	4.9276	10.7696	5.9696
	50min	15.3249	14.3898	12.0878	15.7998	7.9698	26.8798	17.0028	17.2708	15.4408	10.9258	11.8868	24.1858	15.2548	12.7948	17.6728	11.5948	8.9988	13.5418	7.5808	37.9948	14.7938	20.0728	14.8018	21.9108	29.3998	16.3288	10.3988	10.4708	5.1948	11.2878	5.8128
	60min	15.147	14.4634	11.8754	15.4474	7.9814	26.1224	16.7964	16.8034	15.5664	10.2964	12.0834	23.7384	14.3274	12.5054	17.5734	11.2324	9.0214	13.7294	7.5864	39.1954	14.8164	19.8844	14.8524	20.9024	29.5244	15.7154	10.4494	10.1034	4.7554	10.8534	6.2074
	70min	15.0769	14.2714	11.8164	15.3694	7.8044	26.5614	16.7444	17.0594	15.5494	10.5844	11.6484	23.3854	14.0054	12.4634	17.1464	11.5214	8.8824	13.6024	7.4984	39.4994	14.6984	20.4634	15.2274	20.5394	28.3814	15.6974	10.4494	10.1934	4.7094	10.7684	5.7654
	80min	15.3406	14.582	12.454	16.032	8.113	26.064	16.735	17.858	15.316	10.515	11.9	23.63	14.285	12.642	17.978	11.281	9.152	14.138	7.945	40.204	14.944	20.875	15.079	20.212	28.883	15.977	10.621	10.294	5.039	11.691	5.78
	90min	15.2982	15.2244	12.3614	15.5874	8.1524	25.3954	16.7124	17.3444	15.4934	10.3414	11.7324	23.5524	13.5614	12.8164	18.6884	10.9744	9.1444	14.2024	8.1774	39.4224	15.2584	20.9404	15.0764	20.2054	28.8404	15.4564	10.8964	10.3734	5.0784	11.6294	6.3074

## Sheet: Figure 3
Figure 3B
	OsTIR1(WT) + DMSO
0	159.66	99.61	102.717	72.4667	79.8167	105.24	75.8667	84.58	90.1533	92.01	67.6067	73.8733	93.1767	72.9967	84.3833	88.62	110.383	72.9967	63.53	61.54	86.4733	99.3067	134.947	115.12	135.23	133.447	116.337	104.87	101.587	98.82	120.82	92.4833	125.27	99.5633	89.36	125.073	111.877	108.333	159.587	156.73	121.157	85.8633	114.447	115.913	79.47	115.317	88.83	112.89	144.783
5	168.4	103.513	105.55	72.5533	81.4733	94.3	78.8133	78.48	81.02	91.8433	67.7633	69.65	99.7533	72.9367	76.1167	93.0367	90.8333	67.31	72.09	59.66	74.47	87.3767	132.217	116.263	138.547	132.077	117.093	103.253	104.587	102.107	112.037	91.7867	109.83	100.693	91.2467	137.02	100.657	114.173	139.93	145.067	118.713	101.763	123.55	115.503	84.71	124.1	94.69	121.983	151.23
10	148.817	102.267	103.523	76.8767	75.68	92.4267	78.1733	81.48	72.64	83.9733	72.21	71.8967	94.5767	67.85	71.5133	92.4967	91.96	70.73	69.5667	69.38	85.09	89.1233	128.74	112.257	140.977	129.863	126.4	94.6133	108.497	110.683	109.273	92.3567	122.507	98.12	96.5533	141.937	96.5967	89.4367	157.23	143.98	102.893	100.86	119.273	106.05	82.01	112.91	80.28	115.22	138.337
15	127.57	106.747	111.003	80.3433	84.9667	95.5067	79.9967	86.7233	71.3167	97.1967	66.15	73.7833	89.4433	66.7667	62.8033	95.0633	90.3133	71.6833	63.6467	68.19	84.9067	93.72	144.763	113.663	138.217	139.993	119.513	97.4567	118.79	115.57	119.83	93.67	122.6	107.757	116.227	147.307	105.06	94.8867	158.007	131.683	125.853	87.0733	134.683	123.087	81.55	125.44	82.3933	124.947	134.12
20	110.913	92.8567	109.07	74.3267	85.0433	100.313	77.1533	88.4767	70.3067	96.92	62.04	74.05	79.9967	64.3367	67.7733	95.2033	86.1267	67.5567	66.01	61.0367	86.92	96.0767	137.703	109.377	141.57	134.917	138.8	95.9633	111.563	110.957	120.867	96.81	131.07	105.23	111.743	149.73	106.7	94.1567	141.33	139.27	122.637	101.623	124.067	143.817	89.37	116.903	81.9667	127.633	137.17
25	152.11	102.21	112.663	81.8233	92.1233	107.897	70.7533	83.8033	67.16	96.1133	65.75	75.6867	85.8733	68.82	67.33	91.8967	87.4033	80.3633	69.29	60.7633	91.6233	87.28	152.237	124.41	123.92	136.507	134.43	93.2733	121.617	105.27	118.34	102.91	131.26	98.8433	120.48	144.59	92.5567	99.8533	141.453	134.62	130.997	112.927	121.51	128.34	89.9633	116.653	87.0133	132.75	153.533
30	147.207	91.1767	97.8033	78.8567	85.4433	97.8	63.8	79.2567	75.2033	95.07	60.42	76.1167	97.6767	72.9567	74.5067	103.707	87.0433	71.68	67.0433	65	92.3833	88.04	150.263	130.36	115.843	132.487	121.19	92.1	139.213	95.1533	119.83	101.25	122.753	104.773	111.9	140.967	76.4833	109.44	135.907	131.693	127.367	124.46	129.027	123.16	84.36	113.063	97.1433	126.13	159.683
35	144.827	89.43	111.14	76.0367	81.5267	100.283	69.9467	76.79	80.18	91.42	55.5433	70.1333	104.943	79.19	67.4433	91.36	86.2867	80.2033	72.5367	59.3933	80.1667	81.8367	158.153	112.047	123.093	131.703	130.56	91.92	151.06	100.783	124.207	113.17	120.277	102.627	120.887	151.437	87.83	113.373	142.357	128.68	122.783	121.543	116.21	120.953	84.9567	121.29	97.7333	138.837	165.163
40	136.063	93.1667	99.63	80.5	86.07	99.6267	76.4733	81.66	82.33	89.97	57.9767	80.4633	95.1067	71.5267	66.1833	88.4467	67.3033	85.3733	64.3733	63.3167	88.86	87.3	157.417	128.633	124.007	132.543	124.22	85.99	154.043	107.633	127.593	119.437	121.953	108.893	124.61	146.763	78.7433	115.703	123.683	138.637	124.583	101.987	131.08	112.157	86.25	118.02	97.7	137.567	163.63
45	140.093	90.8933	105.943	81.7633	88.8767	100.21	83.0267	87.51	85.2867	91.9433	62.4567	78.1267	101.057	67.34	72.24	92.1733	65.6567	90.21	71.8167	66.72	84.6867	79.68	147.06	119.253	124.887	129.307	141.16	82.7533	159.56	103.083	133.357	107.687	122.18	101.033	120.247	156.147	89.7833	110.577	138.32	125.473	118.853	94.7533	131.303	113.133	88.6433	119.767	102.173	125.767	155.95
50	148.413	95.6133	110.647	77.23	86.27	92.65	82.4867	95.84	78.47	100.913	66.73	77.1867	103.313	75.3533	77.1267	88.6567	73.1833	83.37	62.7167	63.7733	99.1233	83.3533	153.737	118.033	125.823	122.077	141.777	84.41	155.073	103.12	136.37	122.193	127.21	109.207	143.12	150.283	109.113	101.243	146.28	143.223	112.747	117.103	134.897	111.66	91.5	125.203	95.9367	120.397	158.18
55	142.813	99.0867	113.807	86.84	89.42	96.71	74.94	84.08	88.7267	100.837	65.0967	84.84	102.437	72.2733	80.0133	94.3867	91.7467	78.2767	70.3067	63.8533	102.273	96.6733	156.117	128.733	139.073	126.553	145.973	101.443	153.76	102.213	134.407	117.237	136.327	110.13	133.45	147.5	110.787	104.08	135.92	136.03	107.06	123.133	133.387	95.9467	102.797	117.217	96.6167	120.873	157.96
60	147.573	103.597	112.523	86.0767	87.1233	105.137	68.8933	91.2167	88.9733	98.47	73.35	85.9333	95.1033	67.7433	79.6367	90.6767	91.2967	84.25	61.1133	65.7733	103.223	82.22	152.893	124.917	139.447	125.86	127.09	104.863	149.013	110.507	143.043	131.42	133.387	117.19	141.883	143.35	105.06	103.593	153.95	173.173	121.89	127.02	132.723	129.01	99.8633	119.193	99.9933	106.18	155.143
65	153.573	98.98	113.827	85.0833	86.74	100.207	79.4333	90.9433	93.47	102.353	64.8867	80.9967	106.72	67.7333	80.6367	90.1467	93.87	79.86	64.19	63.5	103.07	84.7967	161.887	127.91	137.757	131.55	150.543	106.687	160.423	113.68	135.163	118.04	134.237	122.447	142.957	150.02	119.107	120.023	150.803	164.773	118.283	111.953	135.81	132.77	102.453	131.993	99.4867	104.757	153.323
70	158.89	109.823	110.487	91.2733	94.1	99.33	85.71	95.33	93	101.42	65.07	81.0167	103.47	80.6233	96.3267	110.643	94.7967	76.8467	60.01	61.9067	92.64	91.87	153.013	125.657	139.04	128.553	137.483	114.527	157.783	113.78	122.377	138.703	125.707	111.477	140.643	146.707	97.9133	126.477	155.68	176.493	110.413	128.953	142.707	125.083	90.4367	121.96	92.2067	110.163	142.673
75	160.48	114.537	107.36	93.2567	99.7233	100.183	74.1233	85.5033	98.2767	109.483	67.7733	79.0333	85.02	81.5633	87.6867	104.327	96.5333	75.83	61.9767	75.95	95.4067	87.4067	146.027	128.34	136.637	150.17	127.347	112.727	145.113	121.647	123.167	128.457	126.82	121.33	143.707	143.9	105.457	117.947	146.687	164.613	100.067	124.947	147.71	136.4	103.863	129.6	89.7	114.36	136.323
80	141.827	109.023	111.4	87.9267	103.363	103.817	69.5933	83.4833	94.55	116.567	66.2667	74.08	90.53	74.4133	79.44	99.5567	99.57	80.2133	60.2	69.9433	86.0567	83.5667	156.877	135.417	121.457	145.147	122.417	97.1267	146.14	110.987	123.963	135.573	128.427	121.32	148.39	144.453	113.26	112.607	165.87	130.86	99.36	142.333	143.74	152.597	105.563	137.017	94.51	122.913	144.577
85	152.277	104.64	111.933	90.1333	99.7267	102.637	70.3	82.3233	91.6967	115.457	71.0733	81.1933	81.4667	75.82	86.88	99.87	103.047	80.55	55.48	63.81	83.6467	85.81	156.88	120.017	118.697	141.287	124.4	106.067	157.633	109.463	118.037	134.223	124.567	120.957	147.783	139.837	122.873	138.547	166.887	123.373	106.437	123.183	125.397	147.397	95.3067	138.19	93.79	118.443	143.05
90	159.69	117.943	106.977	87.4367	96.3767	106.353	78.13	85.96	92.1833	109.71	69.8333	88.92	84.3	78.35	92.2933	101.16	107.257	89.62	62.2	71.8067	88.21	79.9633	168.763	126.737	120.677	142.963	115.913	119.573	137.997	100.21	122.643	136.933	121.697	117.453	142.11	152.747	125.583	122.117	169.473	124.34	103.75	124.88	137.15	58.7	105.123	145.99	100.053	125.05	148.523
[truncated: 191 more columns]

## Sheet: Figure 4
Figure 4B
	DHC1 blot		OsTIR1 blot			Tubulin blot
Figure 4C
		control			+ 5-Ph-IAA
mitotic cells		9	12	12	95	89	93
Figure 4E
	SMC2 blot			CTCF blot			POL2A blot
	Tubulin blot			Tubulin blot				Tubulin blot

## Sheet: Figure 5
Figure 5A
	BRD4 blot					TOP2A blot
	Tubulin blot
						Tubulin blot
Figure 5B
	0 mg/kg					1 mg/kg					3 mg/kg					10 mg/kg
day 7	61.6	97.1	56.3	58.7	85.9	83.3	51	62.5	63.7	90.2	56.4	44.2	92.6	89.5	67.9	75.2	44.9	72.1	58.1	68.3
day 10	134.4	189.6	121.8	191.2	122.7	69.7	109.7	117.5	115.8	93.7	129.1	109	120.9	135.9	97.6	105	89.1	107.3	110.7	89.7
day 14	393.7	306.6	263.3	361.4	280.3	123.5	147	103.6	202.4	134.4	167	113.3	108.1	141	94.1	124.5	58.6	61.5	86.2	98.1
Figure 5C
0	1	3	10
128	48	51	47
110	40	42	23
65	46	28	56
124	75	63	32
84	45	30	24
Figure 5E
	0 mg/kg				1 mg/kg				3 mg/kg				10 mg/kg
day 7	137.231	112.32	102.698	107.574	111.535	109.767	120.088	102.519	116.969	92.4874	94.4374	107.262	95.7469	96.065	100.694	127.583
day 9	164.671	203.905	180.403	239.074	145.327	139.309	158.6	137.234	119.84	132.193	164.78	132.71	152.588	104.55	156.234	116.559
day 12	142.975	222.677	297.4	276.488	124.295	174.399	255.968	203.154	105.148	104.862	112.119	140.82	153.084	94.4582	119.903	99.9831
day 14	170.678	195.119	313.655	266.153	80.2373	129.994	168.42	137.947	56.3475	55.6779	79.2677	61.6287	32.731	27.9752	37.758	55.5264
Figure 5F
0 mg/kg	1 mg/kg	3 mg/kg	10 mg/kg
91	19	14	13
94	32	19	18
81	32	19	8
61	26	20	20

## Sheet: Figure 6
Figure 6C
small intetsine -	small intestine +	Heart -	Haert +	Lung -	Lung +	Brain -	Brain -	Kidney -	Kidney +	Liver -	Liver +
20.62	-5.42	42.49	1.98	24.36	4.72	41.01	16.53	22.26	2.25	6.45	0.29
27.01	2.92	46.22	5.51	9.55	-1.46	39.67	12.89	8.74	4.04	6.61	-0.59
36.86	2.4	77.84	4.94	14.88	0.4	41.31	17.7	21.82	1.54	3.59	6.18
	3.21		3.97		-0.83		22.49		4.26		5.98
	6.17		3.77		-0.9		22.8		1.59		2.08
Figure 6D
	Blood			Brain			Kidney			Lung			Heart			Muscle			Kidney			Testis			Jejunum
1 h	25878.5	24782.8	31665.1	187.6	169.9	232	3720.2	4299.1	4136.6	6616.8	9034.2	8938.7	4125.8	4849.9	5633.2	1379.6	1399.5	1834	14877.2	13845.4	11188.6	1313.8	1383.3	1984	2062.7	1747.8	2147.9
6 h	11169.5	12019.8	13398.4	124.2	102.3	89.8	1816.7	2272	1713.2	2441.6	2746.4	3237.1	1922.8	1904.9	1796.4	478.8	548	532.8	4851.5	6212.3	2269.5	1054.4	1247.4	1222.2	981.5	1006.1	808
24 h	1229.4	3018.4	1565.4	11	26.1	13.6	176.9	346.9	228.1	327	882.8	638.4	220.7	527.2	272.4	57.1	174.4	63.6	787.2	1249.1	769.9	122.7	309.5	151.8	97.3	203.6	107.8
Figure 6F
	GFP-mAID repoter			Tubulin blot

## Sheet: Supplementary Figure 1
S Figure 1D
		OsTIR1 blot					Tubulin blot
S Figure 1E
	OsTIR1(F74G)			OsTIR1(F74A)
untreated	1	1	1	1	1	1
+ 10 uM IAA	0.81069	0.842859	0.849078	0.436046	0.435824	0.425233
+ 50 uM IAA	0.360436	0.488003	0.479043	0.191927	0.224275	0.218769
+ 100 uM IAA	0.253052	0.315943	0.320409	0.177095	0.186933	0.186976

## Sheet: Supplementary Figure 3
S Figure 3B
	0			100			500
Wild type	0.96	0.9	1.13	0.88	0.85	1.04	0.81	0.77	0.83
OsTIR1WT	1	1.03	0.97	0.93	0.89	0.88	0.66	0.63	0.63
	Control			Treated
wild type	1.06	0.95	0.98	0.84	1	0.89
OsTIR1F74G	1.03	1.05	0.93	0.93	1	0.95

## Sheet: Supplementary Figure 4
S Figure 4B
OsTIR1(WT)			OsTIR1(F74G)			OsTIR1(F74A)
61.4072	51.6869	55.7428	52.5055	55.9761	55.4655	58.7062	54.474	51.5678
S Figure 4C
WT	WT+MG132	F74G	F74G+MG132	F74A	F74A+MG132
28.727	63.5	61.019	57.13	56.436	66.655
19.717	40.9	80.737	81.263	49.94	43.98
21.75	25.595	74.172	68.657	71.659	71.659
17.519	42.582	53.024	50.262	61.5	67.726
55.784	59.581	63.844	57.688	59.357	65.679
36.66	59.894	48.407	43.611	60.068	56.955
26.074	61.778	62.51	59.431	52.031	40.75
27.638	39.155	50.707	47.569	57.208	67.883
16.323	32.468	58.48	52.84	51.5	54.587
21.492	34.815	82.215	83.108	37.028	29.528
19.898	38.576	75.075	69.1	52.915	53.468
25.7	74.229	44.426	39.525	72.689	69.016
21.185	41.917	83.688	84.468	60.535	66.808
27.847	45.542	73.633	72.183	64.185	68.685
31.559	42.074	80.25	83.077	60.585	68.321
18.719	39.406	79.078	75.059	55.214	40
29.298	43.277	72.412	65.237	45.981	32.654
21.2	38.2	73.239	68.261	56.284	65.269
38.362	74.9	77.333	73.586	52.564	59.744
17.562	49.417	70.984	67.694	59.655	62.466

## Sheet: Supplementary Figure 5
S Figure 5B
	RAD21 blot			OsTIR1 blot			Tubulin blot

[truncated: 3 more sheets: Supplementary Figure 7, Supplementary Figure 8, Supplementary Figure 9]
